# Supplementary material for: Circulating sex hormone binding globulin: An integrating biomarker for an adverse cardio-metabolic profile in obese pregnant women
Source: PLoS One. 2018 Oct 15;13(10):e0205592. doi: 10.1371/journal.pone.0205592 (PMC6188865; doi:10.1371/journal.pone.0205592)
Supplement: S1 Appendix — (XLSX) [file pone.0205592.s001.xlsx]

## Sheet: Hoja1
Obesity group	Pregestational BMI (kg/m2)	Pregestational weight (Kg)	Gestational weight gain (kg)	Gestational age at delivery (wk)	Pregestational smoking	Gestational smoking	Maternal age (yr)	Maternal Height (cm)	Maternal weight (kg)	Maternal BMI (kg/m2)	Time of gestation (wk)	SBP (mmHg)	DBP (mmHg)	CRP (mg/dL)	Pre-load glucose (mg/dl)	Post-load glucose (mg/dl)	HbA1C (%)	Fasting insulin (uIU/L)	HOMA-IR	C peptide (ng/ml)	HMW adiponectin (ug/L)	Triacylglycerol (mg/dl)	HDL cholesterol (mg/dl)	SHBG (nmol/L)	AST (U/L)	ALT (U/L)	GGT (U/L)	Estradiol (pg/ml)	Free Testosterone (pg/ml)	Gender	Placental weight (g)	Birth weight SDS	Birth height SDS	Head circumference SDS	Ponderal index (g/cm2)
Pregestational obesity	53.55	127	-1	40	No	No	36	154	123	51.86	28.43	128	84	2.708	100	na	5.3	18.2	4.49	3.6	1870.5	98	56	426	11	14	11	12224	na	Male	630	2.3924	-5.239	-1	2.45
Pregestational obesity	35.96	98.5	9	38	No	No	35	165.5	103.2	37.68	29.14	137	79	0.855	86	183	5.1	11.5	2.44	3.1	7840	139	78	489	15	10	9	13792	na	Male	570	0.9825	2.781	-0.4078	1.25
Pregestational obesity	35.6	90	2.5	42	na	na	37	159	na	na	na	na	na	0.703	82	99	5.3	35.1	7.1	1.88	3850	165	78	543	19	17	12	na	na	Female	820	-0.4308	-0.9538	-1.1604	1.4
Pregestational obesity	33.52	85.8	7.7	41	No	No	37	160	89	34.77	28.57	134	71	1.01	80	79	4.8	6.23	1.23	1.84	1400	227	66	615	11	9	8	na	0.0401	Male	670	0.1825	0.1163	0.7857	1.36
Pregestational obesity	33.31	79	5.8	39	Yes	Yes	28	154	80	33.73	23.29	126	77	0.628	74	148	4.7	8.15	1.49	2.38	3864.67	300	77	516	14	12	7	16030	0.0678	Female	520	-0.6718	-0.1558	-2.4592	1.22
Pregestational obesity	33.22	96	6.8	39	na	na	29	166	99.3	34.36	na	120	60	1.199	69	125	4.8	4.05	0.69	1.66	4439.7	171	51	590	15	13	7	12276	na	Male	na	-0.5056	-0.3088	0.2661	1.27
Pregestational obesity	32.74	87	9	38	na	na	29	163	84.5	31.8	15.71	111	66	0.878	100	97	5.1	19.4	4.79	2.77	4998	127	59	437	9	9	7	8132	na	Male	540	-2.2926	-0.1387	0.5631	0.95
Pregestational obesity	32.72	88	0	40	na	na	29	na	88	32.72	na	117	66	0.737	74	84	5.3	4.95	0.9	1.6	4958.8	103	82	437	14	12	9	na	0.0493	Male	580	0.519	-0.8365	-1	1.49
Pregestational obesity	31.23	84	6	41	na	na	31	na	86	31.98	na	na	na	0.503	92	148	4.9	5.63	1.28	2.1	8853	193	55	407	16	22	17	na	0.0584	Male	520	0.2076	0.1163	-2.2755	1.36
Pregestational obesity	31.12	83.7	5	40	na	na	24	163	na	na	na	na	na	0.43	88	88	5.7	22	4.78	4.34	5177.8	172	76	590	11	19	5	na	na	Female	720	-1.3369	-1.012	-2.7717	1.22
Pregestational obesity	31.06	85.6	4.8	42	No	No	33	166	87.9	31.9	28	133	83	1.022	88	149	5.5	0.877	0.19	1.28	13708.5	137	83	766	11	13	6	14424	na	Male	530	-1.232	-0.8511	-1.525	1.24
Pregestational obesity	30.45	79.9	6.2	40	Yes	Yes	24	162	80.5	30.67	27	116	64	1.09	75	130	4.9	0.96	0.18	1.06	7980	138	73	549	6	10	9	15955	0.0407	Male	530	0.1899	-0.8365	-0.0196	1.44
Pregestational obesity	30.37	93	5	39	Yes	Yes	29	175	98.5	32.16	26.29	124	72	0.622	96	95	5.2	4.23	1	1.35	4114	121	59	412	11	11	11	na	0.0341	Female	630	-1.1808	-2.1039	-0.4184	1.29
Pregestational obesity	30.3	82.5	4.2	40	No	No	38	165	85.6	31.44	23	118	85	0.521	102	184	5.3	14	3.52	3.83	3401.5	221	70	441	11	12	13	na	na	Male	630	-0.3418	-0.8365	-1.9804	1.35
Pregestational obesity	30.18	86.2	8	40	No	No	30	169	90	31.51	21.57	115	70	0.31	74	140	4.3	6.87	1.25	3.1	4714	239	61	540	8	9	4	12770	0.0381	Female	670	-0.0427	-1.012	-1.6848	1.42
Pregestational obesity	29.38	80	6.1	36	na	na	31	153	82	30.12	na	121	68	0.329	79	92	4.6	22.5	4.39	2.39	3430	185	73.3	639	26	15	9	na	na	Female	920	0.1737	-0.5547	1.4865	1.21
Pregestational obesity	29.38	80	6.1	36	na	na	31	na	82	30.12	na	121	68	0.329	79	92	4.6	22.5	4.39	2.39	3430	185	73.3	639	26	15	9	na	na	Male	920	-0.9168	-0.9021	0.6437	1.12
Pregestational obesity	29.38	80	9.9	40	No	No	36	165	84	30.85	22.29	110	72	0.704	89	175	5.6	13	2.85	3.75	3906.2	223	68	564	11	15	5	na	na	Male	590	0.4684	0.4214	-1	1.37
Pregestational obesity	29.37	79	4.2	40	No	No	26	164	81.2	30.19	27.71	87	53	1.178	79	105	4.4	0.826	0.16	1.32	4628.8	180	58	543	15	18	5	5308	na	Male	340	-2.0633	-2.0943	-1	1.16
Pregestational obesity	28.66	78.5	10.4	40	Yes	No	25	165.5	84	30.67	25.14	107	73	0.447	70	105	4.5	12.7	2.19	2.65	4316	281	71	596	10	14	9	na	0.0576	Female	890	1.4202	0.1928	-0.5978	1.52
Pregestational obesity	28.6	72.3	8.7	40	na	na	31	na	76	30.06	na	109	54	0.125	69	76	4.8	1.2	0.2	1.26	9550.4	108	85	626	12	15	17	na	0.0398	Male	680	0.2911	-1.4654	-1.9804	1.51
Pregestational obesity	28.35	69	4.1	41	No	No	38	156	70.4	28.93	28	128	80	0.22	78	166	5	0.5	0.1	1.35	2930	125	52	572	16	13	6	7616	na	Male	na	-0.52	-0.4651	-1.2551	1.3
Pregestational obesity	27.72	82	7	na	na	na	31	158	82	27.72	na	116	71	0.214	88	122	5.6	16.7	3.63	4.59	4390.4	111	78	398	15	24	18	10396	na	na	na	na	na	na	1.43
Pregestational obesity	27.69	70	6.6	39	No	No	24	159	na	na	na	na	na	3.093	70	168	4.9	5.67	0.98	1.55	4019.09	113	82	687	17	16	7	na	na	Male	730	0.3111	0.1814	-0.6514	1.36
Pregestational obesity	27.54	76.8	5.9	39	Yes	Yes	27	167	78	27.97	23	125	62	0.276	98	198	5.4	10.6	2.56	3.2	5398	169	50	479	19	16	17	na	na	Female	na	0.6408	-0.1558	0.602	1.42
Pregestational obesity	27.4	75.5	10	39	No	No	40	166	81.3	29.5	28.57	120	70	0.301	84	176	5.2	5.77	1.2	1.59	4821.6	186	72	509	15	8	6	na	0.0218	Male	830	1.2212	1.1618	-1.5688	1.41
Pregestational obesity	27.34	70	5	40	Yes	Yes	31	160	71.5	27.93	25	125	67	0.448	84	173	4.9	6.75	1.4	2.68	2394.4	203	60	626	10	12	8	na	na	Female	630	0.8576	-1.012	-0.5978	1.56
Pregestational obesity	27.14	73	9.1	40	Yes	Yes	22	164	76.5	28.44	28	130	74	0.293	84	119	5	6.56	1.36	2.06	2256.4	283	49	509	8	7	8	17535	0.0493	Male	640	0.4177	0.4214	-1.9804	1.36
Pregestational obesity	26.67	70	10	39	No	No	37	162	74	28.2	na	na	na	0.337	92	125	5.2	12	2.72	2.77	2565.6	170	53	605	12	12	8	15240	na	Female	660	1.4444	2.4416	-0.4184	1.32
Pregestational obesity	26.67	60	9.3	39	Yes	No	29	150	66	29.33	27.71	120	68	0.845	83	123	4.9	4.79	0.98	2.77	2732.4	172	78	918	15	13	8	na	0.0229	Female	610	0.2657	-0.8052	-2.4592	1.42
Pregestational obesity	26.56	68	5.6	40	No	No	30	160	71	27.73	29.14	115	80	2.54	77	173	4.8	2.67	0.51	1.34	5901.4	149	68	764	14	9	7	na	na	Female	630	2.3627	2	1.5761	1.47
Pregestational obesity	26.56	68	5.2	40	No	No	38	160	69.8	27.27	28.71	124	71	0.407	76	136	4.9	1.72	0.32	1.68	4850.2	270	71	714	21	23	12	na	na	Female	710	0.5199	0.1928	-1.6848	1.39
Pregestational obesity	26.56	63	6.9	40	No	No	34	154	67	28.25	27.71	115	60	0.745	95	155	4.9	10.2	2.39	2.96	2916.5	121	105	403	18	17	15	8985	0.0651	Male	560	-0.0633	0.4214	-1	1.29
Pregestational obesity	26.54	86	7.9	42	No	No	27	180	89.5	27.62	27.71	125	75	0.356	94	142	5.7	4.93	1.14	na	8401.65	160	71	588	16	14	5	16764	na	Female	740	1.3393	1.9364	0.7264	1.4
Pregestational obesity	26.24	65.5	5	42	No	No	34	158	71	28.44	28	102	58	0.4	77	174	4.5	4.72	0.9	1.69	5064.1	143	62	882	13	17	6	na	na	Male	630	-0.9052	-1.383	-2.3583	1.36
Pregestational obesity	26.11	66	10.8	39	No	No	31	159	69.4	27.45	23.29	107	75	0.231	82	124	5	1.6	0.32	1.69	4969.31	235	47	712	25	16	16	na	na	Female	680	0.7211	-0.1558	-2.4592	1.44
Pregestational obesity	25.94	66.4	8.6	40	Yes	Yes	28	160	73	28.52	28	119	69	1.34	74	128	5.1	6.58	1.2	1.97	3520	207	78	550	14	14	22	na	0.039	Male	820	0.1266	-1.4654	-0.0196	1.49
Pregestational obesity	25.78	68.5	11.5	40	na	na	32	163	74.9	28.19	27.43	115	85	2.12	80	105	5.1	3.92	0.77	1.49	4929.2	192	66	450	25	19	6	na	0.0327	Male	680	0.443	1.0503	-1	1.31
Pregestational obesity	25.78	66	9	na	na	na	33	152	69.4	27.11	na	122	72	0.669	79	157	4.9	0.5	0.1	0.606	6973.8	122	95	437	20	19	8	12528	na	na	na	na	na	na	na
Pregestational obesity	25.59	68	5	40	Yes	Yes	28	163	na	na	na	na	na	0.343	80	81	4.7	3.38	0.67	1.51	9096	102	59	795	12	10	8	na	0.0406	Female	730	0.1542	0.1928	-0.5978	1.34
Pregestational obesity	25.56	63	1	na	na	na	25	152	na	na	na	na	na	0.184	77	139	5.2	4.43	0.84	2.28	2426.2	107	62	438	22	31	10	17632	na	na	na	na	na	na	na
Pregestational obesity	25.22	67	11.5	41	na	na	33	na	71	26.72	na	102	58	0.794	82	89	5.6	5.3	1.07	1.26	6549	116	86	429	11	11	7	na	0.0471	Male	530	-1.6742	-1.6279	-3.2959	1.22
Pregestational and gestational obesity	38.42	93.5	12.7	40	No	No	30	156	98.8	40.6	26.14	126	78	1.422	88	178	4.9	10.9	2.37	2.5	2552	201	45	550	17	28	16	na	0.028	Male	na	1.9873	0.4214	1.9412	1.6
Pregestational and gestational obesity	38.3	103	11.6	40	No	No	33	164	107.9	40.12	27.43	124	78	0.399	94	174	5.3	8.9	2.06	1.44	4174	144	68	486	24	18	21	11616	na	Male	660	0.3418	-0.8365	-1.9804	1.46
Pregestational and gestational obesity	37.97	96	14.5	42	No	No	39	159	103	40.74	29.43	131	73	0.557	98	147	5.2	10.2	2.47	2.54	2868.6	161	57	475	13	13	10	na	0.0199	Female	680	-0.0569	0.7803	0.7264	1.3
Pregestational and gestational obesity	36.88	95	9.4	na	na	na	24	149	na	na	na	na	na	na	96	135	5.2	19.6	4.64	3.46	1886.2	299	59	502	16	13	23	14924	na	na	na	na	na	na	na
Pregestational and gestational obesity	35.49	92	12	38	No	No	37	161	95.6	36.88	23.71	138	78	1.3	87	136	5.5	8.74	1.88	3.01	3218	201	63	351	35	17	36	11015	0.0689	Male	630	-0.5332	-0.8686	-1.3786	1.28
Pregestational and gestational obesity	34.6	100	20.8	40	No	No	27	170	109.5	37.89	25.57	113	79	1.933	73	98	4.9	6.77	1.22	2.11	6605.6	170	74	612	13	8	10	12292	na	Male	540	0.3418	-0.8365	-1	1.46
Pregestational and gestational obesity	33.48	85.7	9.1	40	No	No	28	160	90.4	35.31	23.43	128	74	2.518	80	138	4.9	18.3	3.61	3.84	3280	151	89	370	14	18	7	na	0.0282	Female	570	1.6172	0.7952	1.5761	1.48
Pregestational and gestational obesity	33.06	90	20	40	na	na	42	na	93	34.16	na	114	80	0.891	82	113	5	12.3	2.49	2.18	3446	272	39	480	55	36	11	10384	na	Male	910	3.8861	2.3082	3.902	1.68
Pregestational and gestational obesity	32.91	94	9.1	40	No	Yes	27	169	94	32.91	27	116	63	0.133	74	102	4.5	5.69	1.04	1.75	11690	78	74	558	14	12	8	na	0.064	Male	690	0.9494	1.0503	0.9608	1.39
Pregestational and gestational obesity	32.01	92.5	10.7	41	Yes	Yes	31	170	98	33.91	27.71	135	80	0.612	83	168	5.2	6.26	1.28	3.69	3659.3	181	66	507	10	10	11	11405	na	Male	520	-0.3946	-0.4651	-3.2959	1.32
Pregestational and gestational obesity	31.96	99	22.6	42	na	na	31	176	112.6	36.35	28	120	83	0.31	88	103	5.4	12.7	2.76	2.72	3834	140	76	258	6	12	6	11695	0.0782	Male	800	0.1841	-0.8511	-0.6917	1.5
Pregestational and gestational obesity	31.85	77.5	13	41	na	na	40	156	85	34.93	22.43	na	na	0.549	89	154	5.3	10.4	2.28	2.26	1721.2	209	53	338	16	20	7	na	na	Female	na	-1.9105	-4.0845	0.396	1.3
Pregestational and gestational obesity	31.83	92	21.5	41	Yes	No	33	170	102	35.29	27.71	134	74	1.95	88	189	5.6	11.9	2.58	3.43	4623.8	117	87	418	9	11	6	na	0.0979	Female	530	1.308	-1.2676	0.396	1.64
Pregestational and gestational obesity	31.62	84	11.16	40	Yes	Yes	21	163	89.12	33.54	23.71	136	90	0.817	73	182	5	2.48	0.45	1.35	3554	140	57	360	11	11	17	16965	0.0977	Female	na	-0.6617	-2.2169	-1.6848	1.44
Pregestational and gestational obesity	31.57	73.9	11.7	39	No	No	33	153	79.2	33.83	29.57	135	85	1.34	88	142	5.8	19.2	4.17	3.94	4714	191	64	404	23	14	11	na	0.0534	Female	550	-0.1629	0.4935	1.6224	1.25
Pregestational and gestational obesity	30.86	81	13	41	No	No	26	162	88.2	33.61	24.57	129	75	1.246	99	164	5.8	12.9	3.15	2.75	4868.2	227	68	436	8	6	7	13328	na	Male	660	1.0357	1.2791	1.8061	1.38
Pregestational and gestational obesity	30.85	78	18.1	42	Yes	Yes	27	159	86.6	34.25	24.71	136	73	1.56	69	120	5	1.54	0.26	1.25	5105.2	145	80	485	29	10	15	na	0.0297	Female	570	-1.0292	-0.3757	0.7264	1.25
Pregestational and gestational obesity	30.39	92	14	42	na	na	25	174	102.9	33.99	na	117	75	0.538	83	120	4.7	6.11	1.25	1.93	9022.4	96	75	523	19	32	20	na	0.0942	Female	610	0.5664	0.2023	-1.1604	1.45
Pregestational and gestational obesity	30.12	81	13	38	No	No	30	164	92	34.21	28	126	73	0.971	83	168	5.6	9.33	1.91	3.41	1376.7	249	48	385	18	32	8	8460	na	Male	540	2.2547	2.0511	0.5631	1.47
Pregestational and gestational obesity	28.92	75.9	14.76	41	No	No	29	162	84.2	32.08	28.29	128	70	1.13	75	76	5.1	5.54	1.03	1.87	6482	133	60	370	11	13	18	9825	0.0559	Male	450	-0.5702	-2.2093	-3.2959	1.47
Pregestational and gestational obesity	28.86	72.5	12.5	38	Yes	No	35	158.5	81	32.24	28	132	78	1.46	77	90	5.1	6.79	1.29	1.71	3660	94	96	344	12	15	9	na	0.0922	Male	na	0.8472	0.5912	-0.4078	1.38
Pregestational and gestational obesity	28.84	72	15.85	40	No	No	30	158	79	31.65	27.57	132	85	0.094	87	129	4.9	9.92	2.13	2.41	2736.5	246	71	437	30	32	11	15145	0.105	Female	730	0.4074	0.7952	0.4891	1.32
Pregestational and gestational obesity	28.55	74	13.3	39	Yes	Yes	32	161	82	31.63	27	129	69	0.564	82	135	4.7	10.7	2.16	2.34	3218	156	64	478	10	11	9	na	0.0799	Male	910	0.3812	1.1618	-0.6514	1.27
Pregestational and gestational obesity	28.48	72	21.7	37	na	na	26	159	na	na	na	na	na	na	85	178	5.3	9.18	1.93	2.97	3942	210	67	269	9	13	9	18616	na	Female	600	0.4475	-0.5638	-2.8421	1.37
Pregestational and gestational obesity	27.77	65	17.8	40	na	na	37	153	67	28.62	na	na	na	1.35	84	123	5.3	8.22	1.7	2.21	10528	166	76	387	61	39	25	13325	0.0678	Male	550	0.519	-0.2075	-1	1.43
Pregestational and gestational obesity	27.59	68	12.9	39	Yes	Yes	33	157	75.5	30.63	28.43	na	na	0.078	85	132	5.2	2.53	0.53	1.57	7091.6	104	91	548	19	25	14	na	na	Male	600	-0.1556	0.6716	0.2661	1.23
Pregestational and gestational obesity	27.58	76	16	41	No	No	33	166	87.8	31.86	29.71	124	71	0.876	78	125	3.8	10.6	2.04	2.18	1250.5	248	73	657	12	9	16	na	na	Female	770	2.7161	1.5493	-2.5743	1.61
Pregestational and gestational obesity	27.43	72	31.7	41	na	na	35	149	na	na	na	na	na	na	84	139	5.2	11.5	2.38	2.59	3424	125	71	631	14	15	12	na	na	Male	830	3.8459	1.8605	3.8469	1.71
Pregestational and gestational obesity	27.41	65	15	40	No	No	34	154	75.2	31.71	28	109	79	0.234	79	87	4.8	6.57	1.28	1.31	1015.2	228	55	415	20	13	22	13400	0.0597	Male	670	-0.038	-0.8365	-1	1.4
Pregestational and gestational obesity	26.91	65.5	16.8	40	Yes	No	20	156	71.5	29.38	27.71	114	80	0.607	76	87	5.1	4.79	0.9	1.66	2194	121	80	431	14	12	18	15260	0.0791	Female	450	-0.2678	0.1928	1.5761	1.28
Pregestational and gestational obesity	26.9	68	12.3	38	No	No	37	159	75	29.67	28	117	68	0.373	78	109	5.1	2.75	0.53	2.1	3519	174	90	381	9	10	12	na	0.0282	Female	480	-0.2369	-0.2222	0.1264	1.24
Pregestational and gestational obesity	26.77	72	23.5	42	No	No	25	164	82	30.49	23.71	122	60	0.306	96	141	5.2	10.7	2.53	1.96	5570	341	49	627	15	15	10	12600	na	Female	880	0.0429	0.2023	-3.0472	1.36
Pregestational and gestational obesity	26.64	77	15	40	No	No	33	170	82.5	28.55	22.29	124	78	0.759	75	113	5.5	6.87	1.27	1.46	2410	154	71	386	6	11	7	6790	0.0513	Female	600	0.8013	-0.4096	0.4891	1.49
Pregestational and gestational obesity	26.56	68	18	40	No	No	35	160	77.5	30.27	na	115	67	0.388	81	113	5.4	0.5	0.1	1.37	3377.6	151	67	554	16	19	13	na	0.0571	Female	480	-0.1271	-1.012	1.5761	1.41
Pregestational and gestational obesity	26.56	68	24.5	40	Yes	Yes	20	160	75	29.3	22.43	117	67	0.593	73	94	5	4.17	0.75	1.77	6020	139	86	407	9	16	13	na	0.0426	Female	490	-0.9993	-1.012	-1.6848	1.27
Pregestational and gestational obesity	26.5	70.4	13.8	39	Yes	No	30	163	77.5	29.17	23.71	112	65	0.637	72	119	4.7	4.2	0.75	1.5	6158	90	96	573	9	10	12	na	na	Male	520	-0.4822	-0.3088	-1.5688	1.28
Pregestational and gestational obesity	26.26	75	12.5	40	No	No	30	169	79.6	27.87	28	124	76	0.135	74	95	4.8	1.27	0.23	1.33	5558.4	182	57	622	34	41	16	na	0.0216	Male	420	-0.8987	-1.4654	-1	1.31
Pregestational and gestational obesity	26.23	68	18	41	No	No	32	161	78.6	30.32	28.71	123	70	0.516	74	182	5.1	7.59	1.39	2.56	3930	190	64	300	30	21	11	na	0.1075	Female	730	0.3777	-1.2676	-0.5941	1.48
Pregestational and gestational obesity	26.14	62	16	42	Yes	No	31	154	72.1	30.4	29.71	115	82	0.751	77	116	4.7	5.94	1.13	1.85	7370	219	73	440	28	22	30	na	0.0265	Male	550	-0.6656	0.2128	0.1417	1.25
Pregestational and gestational obesity	25.98	66.5	11.7	39	No	No	34	160	70.9	27.7	27.71	115	75	1.025	80	123	5	1.88	0.37	1.05	4394	181	63	605	13	13	9	18328	na	Female	700	2.1677	1.1429	-0.4184	1.53
Pregestational and gestational obesity	25.96	67.3	25.3	40	na	na	21	164	na	na	na	na	na	1.195	80	144	5.5	1.39	0.27	1.29	3944.6	164	67	533	6	6	5	10908	na	Male	na	-0.9494	na	na	na
Pregestational and gestational obesity	25.82	66.1	16.9	41	No	No	30	160	74	28.91	27.71	120	76	0.164	80	135	4.8	3.77	0.74	1.59	9520.1	87	80	431	18	31	13	18790	0.0975	Male	na	-0.8211	-1.6279	-1.2551	1.36
Pregestational and gestational obesity	25.78	66	19.1	41	No	No	38	160	78	30.47	23	115	76	2.498	91	129	5.2	1.91	0.43	3.14	4660.21	204	66	304	18	15	24	7936	0.1169	Male	600	0.2327	-1.0465	-0.2347	1.48
Pregestational and gestational obesity	25.71	65	17	39	na	na	28	na	78.9	31.21	na	122	74	1.11	76	69	4.6	18.7	3.51	4.8	3808	168	93	316	14	19	8	9856	na	Female	680	0.1318	-0.8052	-1.4388	1.4
Pregestational and gestational obesity	25.64	64	14.6	41	Yes	Yes	28	158	73.3	29.36	28.29	120	80	0.184	85	146	5	3.19	0.67	2.1	1858.5	215	69	592	10	12	5	17136	na	Female	590	2.1881	1.5493	0.396	1.53
Pregestational and gestational obesity	25.64	64	16.2	na	na	na	28	165	72.3	28.96	na	112	68	0.465	81	130	4.7	9.03	1.8	1.85	7188	139	71	425	14	15	6	na	na	na	na	na	na	na	na
Pregestational and gestational obesity	25.61	74	16.7	42	No	No	32	170	81.4	28.17	na	108	60	0.161	84	125	4.7	5.99	1.24	0.919	5206	94	87	626	14	15	7	na	0.0739	Male	680	0.5545	-0.3191	-0.6917	1.51
Pregestational and gestational obesity	25.61	74	16	37	Yes	Yes	29	170	79.15	27.39	22.57	124	na	0.806	77	107	4.4	13.3	2.53	2.67	4124	140	105	198	14	13	21	10505	na	Male	580	0.7931	0.3849	-0.7807	1.36
Pregestational and gestational obesity	25.59	68	18	42	No	No	29	163	79.5	29.92	28.29	109	64	0.271	73	98	5.3	3.19	0.57	0.94	8089	188	82	529	14	15	8	na	na	Female	530	-0.381	-0.3757	-1.1604	1.35
Pregestational and gestational obesity	25.56	73	14.6	na	na	na	29	165	79.4	27.8	na	111	79	0.654	67	94	4.6	7.08	1.17	1.53	4747.2	144	82	488	19	23	6	na	na	na	na	na	na	na	na
Pregestational and gestational obesity	25.53	67	13.7	42	No	No	34	162	73.6	28.04	25.43	112	70	0.416	62	109	4.8	0.5	0.08	0.752	6788.86	88	70	496	19	19	5	11475	0.0899	Female	640	0.367	0.2023	-1.1604	1.41
Pregestational and gestational obesity	25.51	74.6	19	41	Yes	No	35	171	85.5	29.24	22.29	na	na	0.405	74	71	5	0.5	0.09	0.907	5551.8	129	55	667	16	16	10	na	0.0337	Female	640	1.0566	2.2535	-0.5941	1.31
Pregestational and gestational obesity	25.46	71	14.6	40	na	na	21	167	78.2	28.04	27.57	124	70	0.385	83	125	4.9	4.9	1	2.08	2062	241	52	452	8	11	8	16865	0.0766	Female	750	0.5481	-0.4096	-0.5978	1.45
Pregestational and gestational obesity	25.39	76	25	39	Yes	Yes	36	173	88	29.4	na	100	57	0.604	75	152	5.3	6.79	1.26	1.96	5324.2	169	73	648	18	16	12	12595	na	Female	na	-0.5915	-1.4545	-1.4388	1.34
Pregestational and gestational obesity	25.28	68	16.2	41	No	No	29	164	76.7	28.52	28.29	109	55	0.203	79	77	5	4.65	0.91	1.3	6786	86	64	588	7	11	4	na	0.0281	Male	630	1.2615	-0.4651	-1.2551	1.59
Pregestational and gestational obesity	25.22	67	13.8	41	No	No	37	163	73.3	27.59	21.29	98	74	0.5	78	119	4.4	3.33	0.64	1.28	8718	142	76	641	13	15	5	na	na	Male	680	1.1862	0.1163	-0.2347	1.51
Pregestational and gestational obesity	25.16	71	14.4	40	No	No	31	168	78	27.64	23.14	118	64	0.218	84	127	4.8	9.84	2.04	2.45	3696.1	129	69	733	13	7	5	8568	na	Female	690	2.4893	2.6024	0.4891	1.43
Normal weight	24.97	60	11.8	39	No	No	31	155	67	27.89	23.14	105	56	0.215	84	133	5.2	10.7	2.22	1.46	8545.02	140	50	603	12	16	29	na	na	Male	840	2.8313	2.1422	1.1835	1.54
Normal weight	24.77	65	12.3	41	No	No	32	162	71.2	27.13	23.14	110	77	0.984	71	77	4.8	4.48	0.78	1.41	2805.4	207	56	475	14	16	8	na	0.0345	Male	480	-1.348	-1.6279	-4.3163	1.27
Normal weight	24.72	66.5	7.7	39	na	na	32	163	66.5	24.72	na	104	61	0.51	91	144	5	2.12	0.48	1.39	11664.4	209	54	725	10	6	8	na	na	Male	na	-0.2022	0.1814	-0.6514	1.28
Normal weight	24.69	64	14.5	37	na	na	34	155	64	24.69	na	na	na	0.416	85	95	5	10.1	2.12	1.42	10604	103	101	728	16	14	13	na	na	Female	na	-1.4093	-2.5772	-2.8421	1.21
Normal weight	24.68	61.6	9.6	37	No	No	19	158	70.5	28.24	28	111	67	0.208	70	79	4.3	2.57	0.44	1.42	5100	190	63	385	12	13	10	20430	0.0775	Female	540	0.1246	2.1208	0.3158	1.12
Normal weight	24.62	69.5	9	40	na	na	20	168	72.5	25.69	22.71	129	50	0.271	87	119	4.7	10.3	2.21	2.22	3102.02	160	60	471	11	10	9	13560	0.0781	Female	460	-0.1553	-0.4096	0.4891	1.35
Normal weight	24.61	63	12.1	39	No	No	28	160	70	27.34	26.71	114	59	0.472	75	78	5.1	9.37	1.73	1.99	2914	188	55	512	8	9	8	na	0.0261	Female	540	-0.2968	-0.8052	-0.4184	1.33
Normal weight	24.54	66	2	40	No	No	33	164	68	25.28	23.57	138	86	0.664	89	132	5	1	0.22	2.5	2721	260	51	489	17	21	23	na	0.05	Male	590	-0.6203	-0.8365	-1	1.3
Normal weight	24.46	58	15.5	40	No	No	25	154	65.2	27.49	21.71	119	63	0.364	88	136	4.9	2.8	0.61	1.33	11936	148	92	506	14	14	7	na	0.0495	Female	470	-0.2959	-1.012	-3.8587	1.38
Normal weight	24.32	65.4	15.7	41	na	na	28	164	74.4	27.66	22.71	129	60	0.231	64	124	4.9	0.5	0.08	1.04	5134	113	54	698	19	22	7	16652	na	Male	na	1.0607	0.1163	0.7857	1.5
Normal weight	24.28	71	15.2	40	na	na	32	na	80	27.36	22.14	124	73	0.325	83	111	4.9	0.5	0.1	1.33	4025.2	123	89	898	15	12	7	15424	na	Male	530	0.443	0.4214	-1	1.36
Normal weight	24.19	62.7	13.1	39	No	No	32	161	71.5	27.58	27.71	105	49	0.217	80	129	4.9	7.57	1.49	1.7	6786	123	70	612	6	11	5	na	0.0316	Male	480	0.1478	-0.799	-0.6514	1.45
Normal weight	24.12	63.3	11.1	40	No	No	36	162	70	26.67	25.71	112	65	0.348	75	95	4.1	13.1	2.42	4.53	1292.3	306	61	366	16	13	14	4345	0.0292	Male	700	-0.8987	-0.8365	-1.9804	1.26
Normal weight	24.09	64	12	39	na	na	25	163	70	26.35	na	116	58	0.166	71	97	4.8	9.81	1.72	3.02	8758.4	171	58	519	19	22	19	na	na	Female	640	0.1318	-0.8052	0.602	1.4
Normal weight	24.09	64	14.3	40	Yes	No	29	163	73.3	27.59	26.57	113	61	0.408	89	116	5.5	2.54	0.56	1.5	8623.6	171	70	374	7	8	12	6292	na	Male	na	-0.3165	-0.2075	-0.0196	1.3
Normal weight	24.02	61.5	11.8	39	Yes	Yes	27	160	65.5	25.59	24	114	64	0.116	73	60	4.9	0.5	0.09	1.17	6940	100	77	388	11	16	10	17210	0.0763	Male	480	-0.5289	-0.799	-2.4862	1.32
Normal weight	24	71	15.1	41	No	No	37	172	81.6	27.58	27.71	131	67	1.09	83	131	5	0.5	0.1	1.25	12640.8	269	66	691	10	8	8	na	0.0216	Female	530	0.2017	0.8451	-1.5842	1.29
Normal weight	23.94	63.6	12	38	No	No	33	163	70	26.35	26	121	58	1.11	65	68	4.3	2.76	0.44	1.23	7571.8	199	64	479	11	16	8	14190	0.0329	Male	510	0.8743	1.3212	-0.4078	1.33
Normal weight	23.88	65	0.3	40	No	No	28	165	65.5	24.06	28.14	115	67	0.234	83	132	4.6	0.966	0.2	1.08	4804.9	169	74	642	6	9	6	na	na	Female	na	-0.2115	-1.012	-1.6848	1.39
Normal weight	23.88	65	8.6	40	Yes	Yes	33	165	68	24.98	23	103	64	0.0319	80	128	5.4	0.766	0.15	0.983	5911.5	72	78	520	19	24	9	na	0.03	Female	510	-0.8305	-0.4096	-0.5978	1.25
Normal weight	23.82	56.5	10.7	42	No	No	32	154	62	26.14	28.29	120	82	0.706	81	162	4.9	0.5	0.1	1.34	6059.4	113	82	486	22	42	9	19088	na	Male	530	-0.927	0.2128	0.1417	1.2
Normal weight	23.78	62.4	6.3	40	na	na	20	162	65	24.77	23.71	107	48	0.583	78	153	5.1	2.06	0.4	1.39	7470.6	168	63	667	17	20	8	26000	0.0712	Female	580	-0.4647	-1.012	-2.7717	1.35
Normal weight	23.74	67	9.5	40	No	No	35	168	72.9	25.83	28	129	70	2.119	83	156	4.8	2.78	0.57	1.43	2944.2	111	69	676	13	14	7	12556	na	Male	700	0.2152	0.4214	-1	1.33
Normal weight	23.71	63	13	41	No	No	30	163	66.8	25.14	27.71	132	62	0.43	80	165	4.8	4.73	0.93	2.12	4365.7	179	96	554	12	13	13	na	na	Male	700	-0.3946	-1.0465	-0.2347	1.38
Normal weight	23.67	60.6	13.5	41	No	No	28	160	64.6	25.23	22.71	109	61	0.596	84	132	4.8	2.58	0.53	1.56	5207.52	143	78	427	11	12	5	12805	0.0529	Male	520	-0.9717	-1.6279	-2.2755	1.34
Normal weight	23.63	49	16	38	Yes	Yes	22	144	59.5	28.69	28.43	117	70	0.177	75	123	5.2	12	2.22	2.67	1772.4	211	68	453	8	15	7	10760	na	Male	480	-0.7768	-0.8686	-0.4078	1.24
Normal weight	23.61	56	12.8	40	No	No	31	154	63.4	26.73	28.29	101	60	0.377	79	110	5.1	4.18	0.81	1.78	4357.8	131	72	703	12	16	7	na	0.0216	Female	600	-1.14	-1.6145	-2.7717	1.3
Normal weight	23.51	64	11	39	na	na	36	165	70	25.71	na	113	68	0.077	76	121	4.5	6.54	1.23	2.02	15736.8	213	84	725	16	18	9	na	0.0361	Female	540	-0.1361	-0.1558	0.602	1.3
Normal weight	23.51	64	15	39	No	No	30	165	74.5	27.36	28.71	117	87	1.045	82	129	4.8	5.3	1.07	1.82	5516.2	142	67	453	14	8	4	12952	na	Male	580	0.3111	0.6716	-0.6514	1.31
Normal weight	23.51	52.9	10.6	38	Yes	Yes	35	150	59	26.22	27	123	64	0.304	79	159	5.2	4.03	0.79	1.35	4492	249	78	590	11	15	10	14440	na	Female	760	0.9877	1.1667	0.1264	1.32
Normal weight	23.4	59.9	14.6	39	No	No	26	160	65.7	25.66	23.71	116	62	0.305	80	89	4.8	5.68	1.12	2.28	5983.2	133	101	424	35	20	18	13130	0.0674	Female	460	-0.3772	-0.1558	-0.4184	1.27
Normal weight	23.36	67.5	12.5	38	Yes	No	31	170	na	na	na	na	na	0.386	86	137	5.5	3.09	0.66	1.3	3580	106	68	483	7	11	9	na	0.094	Male	780	-0.5332	-1.5985	-1.3786	1.33
Normal weight	23.34	62	12.9	40	Yes	Yes	32	163	67	25.22	17.29	114	59	0.683	79	136	4.8	1.63	0.32	1.58	3991.8	134	78	614	18	13	8	na	0.0379	Male	550	-0.9494	-1.4654	-2.9608	1.3
Normal weight	23.34	62	12.5	41	Yes	Yes	35	163	69	25.97	21.43	102	64	0.606	81	159	5.2	8.52	1.7	1.22	6030	96	103	603	8	12	9	19895	0.0467	Male	640	0.9855	-0.4651	-1.2551	1.54
Normal weight	23.24	62.5	12.4	40	No	No	27	164	68.6	25.51	28.57	120	70	0.214	73	103	5.1	1.01	0.18	1.33	11078	137	74	712	16	10	7	na	0.0292	Male	630	-0.5443	-0.8365	1.9412	1.32
Normal weight	23.22	61.7	12.8	41	No	No	33	163	72.2	27.17	28.57	109	53	0.204	72	109	4.6	1.93	0.34	1.04	6111.2	100	69	531	16	17	10	17420	0.0356	Female	640	0.1514	0.1408	-3.5644	1.33
Normal weight	23.21	65.5	14	40	No	No	30	168	75.3	26.68	27.57	na	na	0.132	83	121	5.4	8.88	1.82	1.88	2698.6	240	75	522	12	13	6	na	0.033	Male	780	1.2278	1.0503	0.9608	1.43
Normal weight	23.18	67	11.5	39	No	No	29	170	74.5	25.78	28	131	65	0.218	79	74	5	5.6	1.09	0.925	6470	159	60	655	9	15	8	11950	0.0378	Male	520	-0.1789	-0.3088	0.2661	1.33
Normal weight	23.15	61.5	10	40	na	na	29	163	61.5	23.15	na	124	51	0.609	94	156	4.7	16	3.71	2.52	5721.6	190	80	464	16	18	7	na	0.0419	Female	600	0.2386	-1.012	-1.6848	1.46
Normal weight	23.12	57	12.5	40	No	No	30	157	63.5	25.76	22.14	116	63	0.158	81	165	4.4	4.69	0.94	1.16	9054	122	64	949	14	19	6	na	0.0194	Female	640	-0.3803	0.1928	-2.7717	1.26
Normal weight	22.96	56.6	13.1	39	Yes	Yes	30	157	64	25.96	23.29	110	59	0.311	73	117	4.8	10.8	1.95	0.904	5120	236	54	506	17	14	13	17445	0.0411	Male	590	-0.2256	-0.799	-0.6514	1.38
Normal weight	22.95	64	14	39	No	No	31	167	74.5	26.71	28	109	74	0.552	80	150	5.3	0.955	0.19	1.34	5092.2	151	76	618	13	11	7	na	0.0263	Male	550	0.1711	1.1618	-0.6514	1.24
Normal weight	22.86	63	3	42	na	na	38	na	na	na	na	na	na	0.025	88	126	5.1	6.04	1.31	1.75	12403.2	146	68	831	20	18	17	16448	na	Female	560	-0.9045	-0.3757	-1.1604	1.27
Normal weight	22.85	64.5	7.6	40	na	na	26	168	67	23.74	22.71	95	61	0.207	73	142	4.9	2.93	0.53	1.35	5822.7	115	59	935	16	14	4	15015	na	Male	660	-0.1392	-0.2075	-1	1.33
Normal weight	22.85	64.5	14.5	40	No	No	38	168	75	26.57	29.71	112	67	0.162	82	115	4.5	31.2	6.31	1.51	10580	122	82	467	11	16	7	na	0.0365	Female	590	1.0967	0.1928	-0.5978	1.47
Normal weight	22.85	58.5	11.6	36	No	No	29	160	66.9	26.13	28.14	109	64	3.161	85	142	5.1	2.06	0.43	1.65	2898	277	55	676	17	20	10	11836	na	Female	680	0.2273	-0.5547	-1.2162	1.21
Normal weight	22.77	63.5	13.9	40	No	No	28	167	69.9	25.06	23.14	126	73	0.162	86	172	5	6.9	1.46	1.5	4600	189	75	476	16	12	9	11795	0.0954	Male	500	0.7722	-1.4654	-1.9804	1.6
Normal weight	22.77	63.5	9.5	37	No	No	32	167	69.2	24.81	28	125	75	0.504	87	180	4.9	2.64	0.57	1.1	5224	129	64	463	10	19	6	na	0.0258	Female	530	0.6628	0.1074	1.3684	1.35
Normal weight	22.63	56.5	11	40	No	No	36	158	62	24.84	23.14	91	64	0.193	91	132	4.5	4.52	1.01	2.04	9564	131	82	538	20	21	11	na	0.04	Male	660	1.5316	0.4214	0.9608	1.53
Normal weight	22.6	55	10.7	41	na	na	24	156	na	na	na	na	na	0.965	78	105	5.2	4.8	0.92	1.63	4743.38	149	57	500	8	11	5	17255	0.049	Female	na	0.604	0.1408	0.396	1.4
Normal weight	22.55	57	15.3	40	na	na	26	159	63	24.92	na	108	64	0.583	78	114	5.1	0.5	0.1	1.34	12623	135	94	627	16	12	10	na	0.0312	Male	580	-0.0127	-0.2075	-1	1.35
Normal weight	22.55	57	9.6	39	Yes	Yes	33	159	61.8	24.45	28.29	97	65	0.464	80	93	5.2	5.98	1.18	2.22	735.1	174	64	481	17	11	13	13095	0.0403	Male	640	-0.8323	0.1814	-1.5688	1.17
Normal weight	22.53	73	13.5	na	na	na	36	150	79	24.38	na	121	63	0.241	81	81	4.8	3.13	0.63	1.51	7713	131	61	714	10	7	4	na	0.0288	na	na	na	na	na	na
Normal weight	22.48	54	9.8	39	No	No	34	155	62.5	26.01	28.71	103	63	0.0454	73	94	4.8	2.71	0.49	1.19	4700	162	71	784	9	14	6	11104	na	Male	560	0.3345	0.6716	1.1835	1.31
Normal weight	22.47	56.8	13.5	40	Yes	Yes	41	159	64.9	25.67	29.29	121	85	1.098	85	131	5.8	1.66	0.35	1.39	2616.3	158	63	515	14	13	14	na	na	Male	na	-0.0633	-0.2075	-2.9608	1.34
Normal weight	22.46	57.5	14	38	No	No	34	160	67.8	26.48	26.57	100	70	0.656	68	99	4.8	0.5	0.08	1.11	4526	196	89	673	19	19	7	na	na	Female	na	-0.3761	-0.2222	-2.1724	1.22
Normal weight	22.43	56	13	40	Yes	Yes	32	158	63.5	25.44	23.57	130	70	0.959	79	103	5.2	0.5	0.1	0.714	4683.97	131	81	642	12	12	11	12470	0.11	Female	520	-0.6617	-1.012	-4.9457	1.32
Normal weight	22.38	58	9.7	37	No	No	36	161	61.5	23.73	22.71	110	60	0.419	75	134	4.8	3.16	0.58	0.95	10693.4	123	109	758	9	16	15	14200	0.0234	Female	520	-0.7904	-0.5638	-2.8421	1.16
Normal weight	22.38	58	9	40	No	No	35	161	68.7	26.5	24.29	106	63	0.661	67	104	5	10.3	1.7	2.11	3690.8	174	71	502	21	22	8	5520	na	Female	330	-2.5748	-2.8193	-0.5978	1.17
Normal weight	22.27	59.9	14.6	40	No	No	29	164	64.5	23.98	23.14	118	64	0.435	78	112	5	2.52	0.48	1.39	3088	172	58	444	23	24	12	na	0.0693	Male	530	0.5696	0.4214	-1	1.38
Normal weight	22.15	64	3	na	na	na	23	165	na	na	na	na	na	0.27	68	92	5	0.682	0.11	1.42	1413.4	209	70	482	11	16	18	15360	na	na	na	na	na	na	na
Normal weight	22.06	63	12.7	38	No	No	35	169	71.3	24.96	23.29	116	71	0.197	78	158	4.8	4.27	0.82	1.18	11292.2	156	92	461	22	20	8	20245	0.0476	Male	590	0.3871	0.5912	-1.3786	1.31
Normal weight	22.04	60	15	40	na	na	33	165	71.5	26.26	27.71	114	71	0.557	68	110	4.7	1.53	0.26	1.37	5482.18	174	85	478	9	14	10	15056	na	Male	550	0.5949	-0.8365	-0.0196	1.5
Normal weight	22.03	55	12	40	na	na	34	158	56	22.43	na	122	76	0.194	68	133	4.8	1.78	0.3	0.96	10545.4	196	55	371	8	9	8	9255	na	Male	570	-0.9494	-1.4654	-1.9804	1.3
Normal weight	21.91	54	15	38	Yes	Yes	39	157	65.4	26.53	27	132	76	0.902	77	141	5.2	0.5	0.09	1.17	4770	174	63	396	12	15	38	na	0.0223	Female	na	-1.044	-1.6111	-1.023	1.21
Normal weight	21.87	54.6	10.7	39	No	No	37	158	59	23.63	24.29	113	68	0.555	71	127	5.4	1.44	0.25	1.82	8103.4	115	88	551	15	20	5	na	0.0446	Male	580	0.1245	-0.799	-3.4037	1.45
Normal weight	21.86	50.5	15.5	40	No	No	28	152	62.8	27.18	28	129	73	0.266	75	95	5.2	5.01	0.93	1.61	4547.6	140	55	646	18	17	7	16488	na	Male	530	-0.6456	-1.4654	-1	1.35
Normal weight	21.84	65	9.5	35	No	No	32	172.5	68	22.85	22.71	95	65	0.243	70	103	4.5	6.95	1.2	1.95	7342	146	73	495	6	18	15	18028	na	Male	610	0.678	-0.0682	-2.1566	1.22
Normal weight	21.84	62	9	41	No	No	20	168.5	60.3	21.24	22	127	51	0.236	84	83	4.5	2.32	0.48	0.96	5589.91	100	78	695	12	12	4	7612	0.0287	Male	600	0.2327	-0.4651	-1.2551	1.42
Normal weight	21.8	57.2	11.3	38	No	No	29	162	66	25.15	24.71	113	69	0.47	88	146	5.1	4.97	1.08	1.81	7231.5	99	109	649	14	18	7	na	0.0366	Male	620	1.0096	0.5912	0.5631	1.4
Normal weight	21.67	59	13.5	39	No	No	37	165	64.5	23.69	23.57	107	60	0.233	70	168	5.1	0.5	0.09	0.853	6812.4	142	93	647	24	25	5	13825	0.023	Female	790	0.8015	0.4935	-1.4388	1.39
Normal weight	21.61	61	14	40	na	na	26	168	na	na	na	na	na	0.107	83	77	5.2	0.5	0.1	0.95	8270	163	82	636	6	13	7	na	na	Male	730	0.8481	1.0503	-1.9804	1.37
Normal weight	21.6	56	15.8	40	Yes	Yes	32	161	66	25.46	28.43	134	69	0.121	81	120	4.8	0.5	0.1	0.785	13369.8	101	77	599	13	13	11	na	0.0322	Female	470	-1.14	-1.6145	-1.6848	1.3
Normal weight	21.59	52.2	10.8	39	No	No	32	155.5	60	24.81	28.29	120	61	0.092	76	130	4.7	3.39	0.64	1.49	19843.8	219	89	685	13	6	5	na	na	Female	590	-0.4308	-0.1558	-0.4184	1.26
Normal weight	21.51	64	13.5	40	No	No	30	172.5	66.5	22.35	26.14	110	60	0.0634	81	111	5.1	5.05	1.01	1.98	4907.4	142	72	618	16	12	8	na	0.0345	Male	670	0.4684	-0.2075	-2.9608	1.42
Normal weight	21.5	53	11	38	No	No	28	157	na	na	na	na	na	0.273	73	77	3.8	1.68	0.3	1.37	4415.8	132	76	689	12	10	5	10315	0.022	Female	460	-0.8214	-1.6111	-2.1724	1.25
Normal weight	21.48	55	6	37	Yes	Yes	22	160	58.5	22.85	23.29	122	77	0.406	73	116	4.8	2.22	0.4	2.01	6495.34	116	65	393	14	14	18	na	na	Female	na	-0.9787	-0.5638	-2.8421	1.13
Normal weight	21.45	62	13	39	na	na	31	161	67	23.18	na	98	61	2.693	74	117	4.3	0.5	0.09	0.997	5690.2	111	67	375	14	6	7	na	0.0322	Female	460	-0.0289	-0.8052	-0.4184	1.38
Normal weight	21.4	63.3	13.9	39	na	na	25	172	73.6	24.88	28.29	105	61	0.0823	76	72	5	6.38	1.2	2.8	7390	93	43	933	7	12	6	na	0.0287	Female	410	-1.3148	-1.4545	-0.4184	1.22
Normal weight	21.36	61	15.5	40	na	na	33	na	68.5	23.98	24	113	68	0.419	83	119	5.3	0.5	0.1	1.54	3947.83	132	80	498	10	16	9	na	0.0794	Female	520	0.323	3.8072	0.4891	1.08
Normal weight	21.36	60.3	10.2	40	No	No	23	168	66.1	23.42	27.71	120	60	0.327	76	127	4.8	2.15	0.4	1.16	7552.2	63	97	609	12	19	11	8915	0.0389	Male	820	-0.0886	-0.8365	-1	1.39
Normal weight	21.36	54	8.3	38	Yes	Yes	30	159	59.4	23.5	23.43	114	73	0.564	74	105	4.9	4.12	0.75	1.7	4517.7	188	65	490	17	14	27	24950	0.1018	Male	540	0.0893	-0.1387	-1.3786	1.32
Normal weight	21.25	56.8	13.5	41	No	No	27	163.5	62	23.19	28	123	63	0.205	76	124	4.6	3.07	0.58	1.51	4222	112	83	745	7	14	9	na	na	Female	480	-0.0749	0.1408	-0.5941	1.3
Normal weight	21.2	62	5	39	na	na	40	171	65	22.23	29	133	76	0.198	79	125	4.8	3.98	0.78	1.25	5960	150	77	477	16	18	6	10595	na	Male	440	-0.5989	-0.799	-0.6514	1.31
Normal weight	21.16	59	16	38	Yes	No	35	167	67.5	24.2	24	100	63	0.374	80	131	5.2	2.05	0.4	1.1	12144.8	100	78	677	11	13	10	na	0.0186	Female	480	0.2919	-0.2222	-1.023	1.32
Normal weight	21.16	51.5	15.7	39	No	No	33	156	59.9	24.61	28	117	84	4.58	72	88	5.1	0.5	0.09	0.718	10790	144	69	498	17	16	10	9500	0.0235	Male	570	0.4745	0.6716	-1.5688	1.34
Normal weight	21.11	61	9.5	38	No	No	29	170	69.4	24.01	26.71	127	81	0.418	80	105	4.9	3.95	0.78	1.11	9124	83	68	616	14	19	8	na	0.031	Male	600	1.578	1.3212	0.5631	1.43
Normal weight	21.09	54	15.3	39	Yes	Yes	28	160	61	23.83	24	122	85	0.507	82	150	4.7	10.9	2.21	2.08	6226	231	79	475	29	26	11	12928	na	Male	na	-2.2557	-2.2696	-3.4037	1.14
Normal weight	21.08	60.2	8.7	39	No	No	36	169	66	23.11	29	101	66	0.158	71	81	4.7	1.78	0.31	1.06	9028	99	72	772	12	18	7	na	0.0175	Male	550	-0.5989	-0.799	0.2661	1.31
Normal weight	21.08	56	9.5	39	No	No	27	163	57.7	21.72	22.29	118	89	0.34	78	97	4.5	0.68	0.13	0.847	2874	127	67	844	38	31	6	na	na	Female	na	-1.6094	-2.1039	-2.4592	1.22
Normal weight	21.03	52.5	12.4	40	Yes	Yes	35	158	58.8	23.55	28.14	99	68	0.177	83	98	5	0.5	0.1	1.07	8821.36	116	67	532	14	18	6	11695	0.0256	Male	440	-0.2405	-0.2075	-0.0196	1.31
Normal weight	21.01	60	14.4	40	No	No	35	169	67	23.46	na	120	76	0.173	85	158	4.7	128	26.84	1.57	9124	130	92	804	27	25	9	na	0.0323	Female	590	0.4918	0.1928	-0.5978	1.38
Normal weight	20.96	52	14	39	Yes	Yes	24	157.5	59.2	23.86	23.57	112	58	0.113	77	66	4.7	0.5	0.09	1.15	9982.8	229	70	913	19	16	9	na	0.0263	Female	450	-1.288	-2.1039	-0.4184	1.28
Normal weight	20.96	51	13.5	39	No	No	35	156	56	23.01	22.43	109	64	1.34	80	124	4.8	10.7	2.11	2.55	7327	116	117	776	13	14	6	na	0.0469	Male	470	-1.369	-0.799	-0.6514	1.17
Normal weight	20.9	56.2	13.8	40	No	No	30	164	63.6	23.65	27.43	134	82	0.217	64	83	5.3	2.53	0.4	1.03	5292	131	70	631	9	13	9	na	0.086	Male	na	-0.038	-1.4654	-1	1.46
Normal weight	20.88	54.8	12.2	34	No	No	37	162	62.7	23.89	23	121	70	0.105	68	102	5.3	0.5	0.08	1.26	6639.6	220	60	794	17	15	5	na	na	Female	530	0.6244	1.0649	-2.0978	1.11
Normal weight	20.87	54.1	7.4	40	No	No	27	161	59.6	22.99	28.57	114	70	0.246	68	143	4.5	4.03	0.68	0.663	7659.41	123	76	683	8	15	5	15645	0.0482	Female	770	0.0698	-0.4096	0.4891	1.38
Normal weight	20.81	50	12	40	No	No	29	155	55.5	23.1	na	108	62	0.504	79	147	5.7	2.1	0.41	0.72	5332	197	68	686	7	12	6	10108	na	Female	420	-0.2397	0.1928	-0.5978	1.28
Normal weight	20.75	56.5	13.5	na	na	na	33	173	66.5	24.43	na	111	65	0.327	86	157	5.3	1.61	0.34	1.36	6913	248	67	593	15	17	11	17384	na	na	na	na	na	na	na
Normal weight	20.7	53	9.6	39	No	No	31	160	58	22.66	26.29	119	71	0.217	73	98	4.7	2.28	0.41	1.32	12832	85	84	557	19	15	4	na	0.0491	Female	410	-1.154	-2.1039	-0.4184	1.3
Normal weight	20.64	53.5	14.5	38	Yes	Yes	25	161	64	24.69	29	132	77	0.151	67	114	5	90.3	14.93	1.28	8468	274	95	646	9	14	9	na	0.0438	Male	500	-0.7768	-0.1387	-0.4078	1.19
Normal weight	20.57	52	11	41	No	No	32	159	55.8	22.07	25.14	104	58	0.236	76	84	4.7	4.74	0.89	1.48	6816	128	53	513	12	14	7	11788	na	Male	590	-0.1186	-0.4651	1.8061	1.37
Normal weight	20.56	53.3	9.6	39	No	No	40	161	59.9	23.11	27.71	104	61	0.481	79	160	5.8	9.67	1.88	2.43	2161.4	236	70	520	19	28	8	11144	na	Male	440	-0.9489	-0.3088	1.1835	1.2
Normal weight	20.48	58.5	15.5	41	No	No	33	169	63.4	22.2	23	130	81	0.02	79	121	4.8	4.13	0.8	1.68	4864	139	65	904	16	16	11	20005	0.0231	Female	880	0.0508	0.1408	-0.5941	1.32
Normal weight	20.44	57	15.5	39	No	No	31	167	67.4	24.17	28.14	119	76	0.199	80	130	5.2	6.4	1.26	2.27	8250.7	104	81	581	16	12	14	na	0.0265	Female	600	0.9354	0.4935	-2.4592	1.41
Normal weight	20.4	49	14.9	36	Yes	Yes	24	155	58.1	24.18	23.29	97	54	0.092	64	82	5.3	0.5	0.08	0.977	6295.6	95	83	987	20	18	7	na	na	Male	na	0.2062	-0.2028	0.6437	1.21
Normal weight	20.28	50	8.8	40	Yes	No	30	157	55	22.31	23.14	108	62	0.465	80	165	4.8	0.5	0.1	0.809	4690.4	125	80	621	13	11	8	18752	na	Female	na	0.0417	-0.4096	0.4891	1.37
Normal weight	20.25	52.5	12.3	40	na	na	20	161	58.8	22.68	na	118	64	0.351	75	126	4.7	0.5	0.09	0.896	10816.6	122	77	461	10	6	5	na	0.0462	Female	590	-0.0427	0.1928	-0.5978	1.31
Normal weight	20.2	53	13	42	na	na	37	162	na	na	na	na	na	0.0821	83	105	5.1	0.5	0.1	1.05	2636.2	167	61	549	17	13	16	na	0.0158	Male	700	0.4891	0.7447	0.1417	1.39
Normal weight	20.14	55.5	6	39	na	na	33	na	na	na	na	114	67	0.108	77	82	4.7	12.6	2.39	1.32	8296	74	64	542	17	13	9	14412	na	Male	480	0.0078	1.1618	-1.5688	1.21
Normal weight	20.13	54.8	14.2	40	No	No	27	165	61	22.41	27.71	124	74	0.11	82	115	5.3	4.81	0.97	1.49	4640.8	115	87	812	14	9	4	na	na	Female	660	0.4355	0.1928	-2.7717	1.38
Normal weight	20.08	54	13.5	40	No	No	35	164	59.6	22.16	22.71	112	69	0.042	80	127	5.2	2.22	0.44	1.4	2823	81	82	693	15	19	8	12605	0.0211	Male	630	-0.8987	-0.8365	-1	1.26
Normal weight	20.08	52.7	12.7	40	No	No	35	162	57.5	21.91	20.71	120	60	0.0692	83	154	5	5.35	1.1	1.06	6316	136	65	465	6	13	7	na	0.0305	Male	450	-0.5443	-0.8365	-1.9804	1.32
Normal weight	20.06	52	14.8	41	No	No	36	161	62	23.92	28.14	103	65	0.964	83	89	5.3	23.6	4.83	0.83	9250	274	58	726	6	12	8	na	0.0353	Male	na	-0.3695	-1.6279	-1.2551	1.44
Normal weight	19.95	53	12.8	39	No	No	26	163	59.9	22.55	27.71	130	70	0.129	67	106	4.5	2.64	0.44	1.32	4748	228	66	836	15	17	11	na	0.0206	Female	600	1.8462	1.1429	-0.4184	1.49
Normal weight	19.95	53	11	38	No	No	28	163	74	27.85	28.57	116	84	0.246	77	162	5	8.89	1.69	2.35	3632.8	148	61	440	16	20	11	16956	na	Male	610	0.6577	-0.1387	-1.3786	1.41
Normal weight	19.94	59	14	39	na	na	32	159	na	na	na	na	na	0.111	82	102	5.1	2.58	0.52	1.47	11047.2	86	81	460	18	18	6	12588	na	Female	440	-0.1093	-0.1558	-2.4592	1.31
Normal weight	19.78	50	11	41	na	na	18	160	52	20.57	na	122	67	0.153	70	104	4.4	14.4	2.49	3.42	18848.8	226	61	677	14	10	9	13064	na	Male	na	-0.6204	-1.6279	-3.2959	1.4
Normal weight	19.71	53	11.4	37	No	No	29	164	57.8	21.49	28	105	65	0.762	70	147	4.8	3.31	0.57	1.52	3729.2	202	71	772	19	16	9	na	na	Male	na	-0.9345	-0.0335	-3.4123	1.09
Normal weight	19.71	49.2	13.1	40	Yes	No	25	158	56.9	22.79	23.43	129	75	0.338	74	79	4.3	1.08	0.2	0.939	4104.3	116	67	564	16	18	11	17275	0.0608	Female	500	0.4355	-1.012	-0.5978	1.49
Normal weight	19.48	56.3	12.8	39	Yes	No	26	170	64	22.15	27.57	104	64	0.422	71	103	5.3	0.5	0.09	1.2	9267.8	152	49	676	13	8	7	20015	0.0366	Female	700	-0.1093	0.4935	-0.4184	1.26
Normal weight	19.47	53	10.5	40	na	na	30	162	na	na	na	na	na	0.46	78	75	4.6	4.21	0.81	1.64	4938.2	157	71	658	20	14	15	na	0.0251	Male	610	-0.443	-0.2075	-0.0196	1.28
Normal weight	19.43	48.5	10.2	39	na	na	35	158	56.1	22.47	na	128	69	0.709	79	123	5.6	0.5	0.1	1.16	2886.36	27	20	669	62	14	14	23890	0.0277	Male	590	-0.4589	-0.3088	-0.6514	1.28
Normal weight	19.23	53	12.5	40	na	na	33	166	62.5	22.68	na	122	66	0.0341	78	181	4.9	0.5	0.1	1.7	3618.2	160	76	707	24	28	8	na	0.0362	Female	670	0.1261	0.1928	-2.7717	1.33
Normal weight	19.2	58.8	14.5	38	No	No	29	175	64.8	21.16	23.14	118	60	0.368	66	104	4.9	0.844	0.14	1.28	12906	203	70	467	12	17	8	na	na	Male	500	0.6307	0.5912	0.5631	1.35
Normal weight	19.2	57.8	14.7	40	No	No	31	173.5	65.1	21.63	23.43	115	65	0.697	68	128	4.7	2.96	0.5	1.17	424.4	129	68	522	22	16	18	14900	0.0634	Male	500	-0.443	-0.8365	-2.9608	1.33
Normal weight	19.15	46	12	38	No	No	34	155	53.4	22.23	26	109	61	0.124	67	117	5.1	10.1	1.67	1.92	4248	124	61	858	10	12	9	12036	na	Female	340	-1.5728	-2.3056	-2.1724	1.18
Normal weight	19.1	49.5	9	39	No	No	33	161	57.7	22.26	26	116	72	0.053	88	181	5.4	1.86	0.4	1.29	7259.6	115	84	436	20	18	9	na	na	Male	500	-0.9023	-0.799	-3.4037	1.25
Normal weight	19.08	54.5	15.8	39	No	No	31	169	65.5	22.93	28.29	120	70	0.535	76	128	5.4	4.64	0.87	1.76	13321.7	142	92	512	17	16	13	24715	0.0556	Female	na	-0.4308	0.4935	-2.4592	1.21
Normal weight	18.93	50.3	10.6	40	Yes	Yes	31	163	56.9	21.42	na	101	54	0.0616	82	151	5.6	2.25	0.46	1.41	3598.6	145	63	698	8	12	5	na	0.0383	Male	560	0.3671	-0.2075	-1	1.41
Normal weight	18.79	47.5	15.1	41	Yes	Yes	21	159	57.8	22.86	27	110	63	0.183	82	77	4.8	5.8	1.17	1.62	8840	162	64	869	26	21	7	na	0.0513	Male	540	-1.0469	-0.4651	-1.2551	1.22
Normal weight	18.7	50.9	8.2	40	No	No	32	165	56.4	20.72	27.71	117	55	0.309	75	89	4.9	5.72	1.06	1.44	3098	99	72	839	16	18	9	17080	na	Male	460	-0.8987	-1.4654	-1	1.31
Normal weight	18.57	51.8	7.5	39	No	No	32	167	57.6	20.65	28.14	117	68	0.098	74	140	4.8	0.5	0.09	1.11	7108.6	162	50	739	9	12	8	19908	na	Male	650	0.2878	-0.799	-0.6514	1.48
Normal weight	18.43	53.9	16.8	38	Yes	Yes	28	171	67.5	23.08	28.43	na	na	0.098	87	155	5.4	7.32	1.57	2.14	1846.5	214	87	632	10	10	7	na	na	Male	620	-1.6159	-1.5985	-3.3204	1.15
Normal weight	18.32	51.7	13.9	39	na	na	29	168	57.5	20.37	22.71	119	62	2.2	84	144	5.7	5.04	1.04	na	4590.2	123	81	695	8	10	5	na	na	Female	na	-0.3772	-0.8052	-2.4592	1.32
Normal weight	18.2	46	10	38	na	na	26	156	na	na	na	na	na	0.101	80	66	4.9	2.83	0.56	0.635	10262	115	89	521	9	13	9	14780	na	Male	na	-1.9678	-2.3285	-0.4078	1.14
Normal weight	18.16	46.5	15	39	na	na	20	na	54	21.09	na	120	57	0.114	80	89	5	2.56	0.51	1.16	12636	126	64	712	7	13	8	15836	na	Male	630	-0.3422	0.6716	-2.4862	1.2
Normal weight	18.08	44	6	40	na	na	30	156	48.5	19.93	na	120	64	1.538	77	91	4.3	0.5	0.09	0.976	4143.6	164	58	546	6	7	5	na	0.0261	Male	420	-0.9747	-0.2075	-1	1.2
Normal weight	18.03	48.5	13.2	39	Yes	Yes	26	164	53.5	19.89	22.14	113	56	0.699	72	67	4.7	33.3	5.92	1.55	7345.72	123	63	722	10	12	8	na	0.0291	Male	500	-1.9057	-1.7794	-2.4862	1.16
Normal weight	17.85	48	11.8	40	No	No	35	164	53.5	19.89	23.57	106	55	1.03	78	112	5.2	2.54	0.49	0.511	1634.99	169	74	617	10	15	8	15675	0.0146	Female	720	0.0417	0.1928	-2.7717	1.32
Normal weight	17.82	46.2	13.8	39	na	na	21	na	46.2	17.82	na	117	64	0.166	76	82	5.5	2.28	0.43	1.62	4102.21	204	81	770	26	19	16	na	na	Male	510	-1.8823	-2.2696	-4.3211	1.22
Normal weight	17.39	48.5	5.5	39	na	na	28	na	49.5	17.75	na	117	87	0.403	77	117	4.6	2.27	0.43	1.54	4226.6	145	79	514	14	14	9	na	0.0531	Male	550	-1.2056	-1.2892	-2.4862	1.25
Gestational obesity	24.64	61.5	20	41	No	No	28	158	67.7	27.12	26.71	117	67	0.641	70	94	5	0.5	0.09	0.684	7934	63	95	542	24	16	11	na	0.0278	Male	800	-0.3193	-0.4651	-1.2551	1.34
Gestational obesity	24.62	72	25.9	40	Yes	Yes	20	171	86.2	29.48	27.29	115	65	0.646	78	72	4.7	5.86	1.13	0.99	4316	99	61	531	11	13	8	na	0.0452	Male	560	0.3165	1.0503	-0.0196	1.29
Gestational obesity	24.51	70	17.3	40	No	No	32	169	77	26.96	20.57	115	65	0.168	71	73	4.4	2.1	0.37	1.04	9190.8	85	74	662	15	16	7	9790	0.0221	Male	630	-0.3165	-0.2075	-0.0196	1.3
Gestational obesity	24.5	63.5	18	37	No	No	29	161	na	na	na	na	na	0.877	87	106	5	4.34	0.93	1.82	8024	156	89	649	21	17	12	na	na	Male	530	0.5658	-0.0335	-1.6579	1.38
Gestational obesity	24.17	65	18.5	40	na	na	25	164	75.3	28	na	na	na	0.313	67	134	5.4	6.27	1.04	2.17	1790.7	198	67	670	20	17	7	na	0.0773	Female	720	1.3358	0.1928	0.4891	1.5
Gestational obesity	23.95	65.2	20	40	No	No	32	165	74	27.18	26.29	124	84	0.519	76	93	5.1	7.08	1.33	1.31	20040	79	80	656	17	20	7	17180	na	Female	550	0.2105	-0.4096	-0.5978	1.4
Gestational obesity	23.92	56	19	38	na	na	26	na	64	27.34	na	117	66	0.045	81	81	4.7	8.47	1.69	1.47	6724.2	115	74	384	13	16	6	na	na	Male	380	-2.9693	-3.0584	-1.3786	1.01
Gestational obesity	23.9	70.7	17.2	39	Yes	No	35	172	80.3	27.14	27.57	127	77	0.302	90	206	5.5	8.82	1.96	2.41	2851	246	58	555	14	16	7	15816	na	Male	1020	1.4312	0.6716	2.1009	1.5
Gestational obesity	23.8	70.4	18.3	41	No	No	33	172	82.2	27.79	29	116	89	0.451	76	135	5	5.5	1.03	1.63	3734	157	94	451	8	14	8	na	0.0609	Female	490	-0.427	0.1408	-0.5941	1.24
Gestational obesity	23.67	66	17.8	39	na	na	38	171.5	74.1	26.57	na	109	61	0.264	90	170	5.1	11.9	2.64	2.23	9373.4	156	73	440	22	21	10	13412	na	Male	670	0.3812	0.6716	-0.6514	1.32
Gestational obesity	23.31	65	16.6	40	No	No	26	167	76	27.25	29	122	76	0.276	84	106	5	4.52	0.94	2.01	4370.6	131	63	722	15	22	10	na	0.0367	Male	630	1.3291	-0.2075	-1	1.56
Gestational obesity	22.94	58	21.3	41	No	No	20	159	67.3	26.62	26	120	60	0.0708	86	94	5.1	3.41	0.72	1.8	2386.9	114	66	493	13	15	8	na	na	Female	690	2.3389	2.2535	1.3861	1.5
Gestational obesity	22.86	70	28.2	38	Yes	Yes	30	175	87.4	28.54	24.57	137	79	0.352	100	199	6	13.5	3.33	3.51	5575.6	340	54	306	16	14	10	na	na	Female	860	2.0731	1.8611	-1.023	1.42
Gestational obesity	22.82	64.4	22.8	40	Yes	No	32	168	76.2	27	25.29	129	80	0.234	80	102	4.7	4.78	0.94	1.61	5896	146	72	555	23	24	6	na	0.0454	Female	1040	1.1389	0.1928	-0.5978	1.48
Gestational obesity	22.75	50.5	21.1	40	No	No	26	149	62.5	28.15	28.43	113	91	0.2	79	138	4.8	4.27	0.83	1.74	3603.06	107	88	812	52	30	11	23400	na	Male	700	0.1899	-0.2075	0.9608	1.38
Gestational obesity	22.61	58.6	20	40	No	No	30	161	70	27.01	25	114	69	0.3	82	136	5.1	3.01	0.61	1.41	9068.1	123	80	928	20	15	6	15868	na	Female	na	-0.0709	-1.012	-2.7717	1.41
Gestational obesity	22.53	50.7	16.3	40	Yes	No	23	150	60.2	26.76	28	120	78	0.466	103	100	4.9	74.3	18.88	na	4200	139	64	614	13	14	10	na	0.0337	Female	540	-0.6054	-1.012	-1.6848	1.33
Gestational obesity	22.51	52	16.2	40	No	No	33	152	62	26.84	28.29	96	61	0.202	79	na	4.7	1.09	0.21	1.16	10815.8	93	83	516	12	9	8	na	0.046	Male	na	1.0506	1.0503	0.9608	1.4
Gestational obesity	22.48	54	17.7	41	No	No	27	155	64.2	26.72	23	111	63	0.459	76	107	5	21	3.94	2.17	2250.4	546	44	466	6	9	6	na	0.0686	Female	730	1.3583	0.1408	-0.5941	1.52
Gestational obesity	22.3	52.2	17.3	37	na	na	37	na	61	26.06	na	102	71	1.308	77	110	5	1.79	0.34	1.37	8338	166	83	489	15	18	6	14196	na	Female	na	0.7435	0.1074	1.3684	1.36
Gestational obesity	22.15	56	20.7	41	na	na	40	na	71.4	28.24	28	114	57	0.519	77	147	5.1	5.93	1.13	1.74	3979.2	199	84	518	18	23	7	13704	na	Male	790	1.412	0.6977	0.7857	1.49
Gestational obesity	22.03	55	19	40	Yes	No	20	158	65.1	26.08	28.43	107	68	0.26	73	72	4.9	6.14	1.11	1.67	4166	199	54	515	17	11	17	na	na	Male	na	0.6456	-0.2075	-0.0196	1.45
Gestational obesity	22.01	56	16.5	40	na	na	31	159.5	62.5	24.57	23.14	125	84	0.561	95	165	4.5	13.1	3.07	3.68	4066	103	67	407	14	9	11	17584	na	Female	650	-0.4647	-1.012	-2.7717	1.35
Gestational obesity	21.87	61	16.1	40	No	No	32	167	69.5	24.92	28.57	102	64	0.347	77	59	4.6	6.66	1.27	2	6137	86	57	439	21	23	13	8320	0.0397	Female	510	-0.2115	0.1928	-0.5978	1.28
Gestational obesity	21.72	57	22.6	39	na	na	26	na	66.3	25.26	na	115	67	0.148	78	130	5.2	4.2	0.81	1.38	4721	251	55	423	11	9	9	na	0.0596	Female	750	0.7211	0.4935	-0.4184	1.38
Gestational obesity	21.63	64	25.3	40	Yes	Yes	31	172	77.5	26.2	28	111	83	1.18	76	155	5.2	2.34	0.44	1.26	13495.8	166	106	299	12	12	6	na	0.051	Female	450	-1.6182	-1.012	-2.7717	1.18
Gestational obesity	21.56	68.3	18.4	40	No	No	33	178	73.2	23.1	23	103	55	0.363	72	47	5.4	1	0.18	0.89	4543.9	91	73	714	18	16	7	7130	0.0335	Male	580	-0.4684	-0.2075	-1	1.28
Gestational obesity	21.41	59	18.7	41	No	No	29	166	68.9	25	28.71	127	73	0.133	82	143	4.3	5.27	1.07	1.85	12816.4	123	78	530	10	13	7	10404	na	Male	520	-0.4949	-1.0465	0.7857	1.36
Gestational obesity	21.37	52	17.5	36	No	No	31	156	64.9	26.67	27	104	62	0.0817	67	70	4.7	0.945	0.16	1.08	5112	87	70	552	9	12	12	7380	na	Male	480	-0.2851	-1.6014	0.6437	1.25
Gestational obesity	21.34	56	18.5	39	na	na	25	na	na	na	na	na	na	0.502	66	70	5.1	2.99	0.49	1.22	11134	101	96	686	6	16	6	9668	na	Female	540	-0.0825	-0.8052	0.602	1.37
Gestational obesity	21.2	62	18.8	39	Yes	Yes	29	171	69	23.6	23.71	96	61	0.733	73	122	5	0.5	0.09	1.29	2239.2	157	72	511	13	15	5	11660	na	Male	770	0.8945	0.1814	1.1835	1.46
Gestational obesity	20.96	55	17.6	40	Yes	Yes	36	162	67	25.53	27.29	102	60	na	81	86	5.2	2.38	0.48	1.08	5288	263	81	733	11	11	6	9860	na	Female	420	-1.3369	-1.012	-0.5978	1.22
Gestational obesity	20.75	65	17	40	No	No	32	177	na	na	na	na	na	0.291	76	120	5	5.26	0.99	2.09	4728	158	68	414	15	10	6	11040	na	Male	680	2.1646	2.3082	2.9216	1.45
Gestational obesity	20.7	55	18.5	41	na	na	37	na	58.3	21.94	na	121	69	0.721	74	85	4.7	3.57	0.65	1.02	6466	169	76	785	12	14	8	na	0.0187	Male	na	-0.0433	1.2791	-1.2551	1.23
Gestational obesity	20.63	49.7	37.3	40	na	na	37	155.2	na	na	na	na	na	0.157	75	82	5	13.1	2.42	0.988	5950.26	104	86	642	15	15	10	na	0.0322	Female	320	-1.3932	-1.6145	-2.7717	1.26
Gestational obesity	20.59	59.5	18.9	41	No	No	30	170	65.8	22.77	28.71	120	70	0.288	74	111	5	8.29	1.51	1.67	2979.1	78	81	619	33	39	7	na	0.0398	Female	740	-0.5275	0.8451	-2.5743	1.18
Gestational obesity	20.45	53	17.5	38	Yes	Yes	25	161	63.4	24.46	23.29	na	na	0.264	76	80	5.2	3.15	0.59	1.62	5127.2	241	63	852	17	20	13	na	na	Male	570	-2.455	-3.0584	-4.2913	1.1
Gestational obesity	20.43	51	16.2	41	No	No	42	na	62	24.84	na	114	64	0.332	87	170	5.1	1.86	0.4	1.38	12750	173	61	465	8	13	10	14488	na	Male	750	0.6593	0.1163	-5.3367	1.43
Gestational obesity	20.34	63	18	42	na	na	36	176	72.6	23.44	28	100	63	0.362	82	120	4.9	2.73	0.55	1.47	4661.1	183	78	516	18	13	7	na	na	Male	850	0.1405	-0.8511	-1.525	1.5
Gestational obesity	20.32	54	25	40	na	na	36	163	na	na	na	na	na	0.838	86	143	5.1	5.59	1.19	2.25	17531.2	96	96	551	19	15	8	na	na	Male	590	0.3924	1.0503	-0.0196	1.31
Gestational obesity	20.31	58	17	40	na	na	26	na	67	23.46	25	127	76	0.0315	90	114	4.9	8.72	1.94	1.92	12020	113	93	764	20	19	6	na	0.0306	Male	na	1.7342	1.6792	na	1.45
Gestational obesity	19.96	57	20.3	40	na	na	27	169	60.7	21.25	na	124	69	0.249	75	105	4.3	7.95	1.47	2.86	1861.9	268	59	385	17	16	10	18528	na	Male	670	2.8987	2.3082	2.9216	1.55
Gestational obesity	19.53	50	21.7	40	na	na	26	158	61.3	23.95	na	113	65	0.287	77	90	4.7	7.31	1.39	1.77	6764	87	119	520	17	16	7	na	na	Male	na	-0.9241	-0.2075	-1	1.2
Gestational obesity	19.49	57	17	41	Yes	No	28	171	72	24.62	28.57	128	76	0.203	68	172	5.3	0.5	0.08	0.859	6962.8	96	71	694	27	29	8	na	0.0264	Female	630	0.5788	0.1408	0.396	1.4
Gestational obesity	19.29	58.4	16.7	39	na	na	29	159	58.4	19.29	na	124	77	0.212	87	117	5.3	1.89	0.41	1.26	6786	194	67	467	11	13	8	na	0.0385	Male	na	0.3812	0.1814	0.2661	1.38
Gestational obesity	19	56.2	31.8	41	No	No	24	172	na	na	na	na	na	0.725	83	124	4.6	7.51	1.54	2.2	13717.2	218	44	663	18	22	22	17300	na	Male	700	2.0895	0.6977	1.8061	1.59
Gestational obesity	18.91	54	23.5	39	na	na	27	163	72	25.21	28	126	62	0.587	77	157	4.5	0.5	0.09	1.23	4275.4	131	92	567	13	6	8	16344	na	Male	700	0.9179	1.1618	-0.6514	1.36
Gestational obesity	18.71	48.5	31.8	40	No	No	41	161	73.5	28.36	26.57	110	70	0.256	80	67	5.1	2.3	0.45	1.34	9508.41	188	91	651	22	15	7	12385	0.0418	Female	590	-0.1834	0.1928	-0.5978	1.29
Gestational obesity	18.52	60	24	41	No	No	27	180	80.6	24.88	29	131	79	0.369	75	156	5.1	6.44	1.19	2.73	12553.8	149	73	452	12	9	14	na	0.057	Female	640	0.6291	1.5493	-0.5941	1.3
Gestational obesity	17.71	53	22	41	Yes	Yes	21	173	64	21.38	24.29	130	80	0.163	65	86	5.1	0.804	0.13	0.963	6638	108	84	533	13	18	8	16735	0.0595	Female	na	-0.8544	0.1408	-0.5941	1.17
